# Supplementary material for: Association of μ-Calpain and Calpastatin Polymorphisms with Meat Tenderness in a Brahman–Angus Population
Source: Front Genet. 2018 Feb 22;9:56. doi: 10.3389/fgene.2018.00056 (PMC5827160; doi:10.3389/fgene.2018.00056)
Supplement: Supplementary file 1 [file Table_1.XLSX]

## Sheet: Sheet1
Supplementary Table 1. Genotype and allele frequencies for the genotyped SNPs in 673 steers and 128 sires. *SNPs not included in the 250K Bovine SNP BeadChip. +SNPs with high enough MAF and genotypic frequency to be included in the association analysis.
Polymorphism name	Polymorphism	BTA	Position (bps)	Genotypic frequency			Allelic frequency
				A_A	A_B	B_B	A	B
29-44064848-A-C-rs469489763	A/C	29	44064848	100			100
29-44067217-T-G	T/G	29	44067217	100			100
29-44068197-A-C-rs448108280	A/C	29	44068197	100			100
Capn316-rs17872000 +	G/C	29	44069063	64.5619	30.2835	5.15464	79.7036	20.2964
29-44069114-A-G	A/G	29	44069114	99.6178	0.382166		99.8089	0.191083
29-44085525-A-insA	I/D	29	44085525	100			100
Capn530-rs17871051 +	G/A	29	44085642	78.6755	19.7351	1.5894	88.543	11.457
UA-IFASA-1370-C-T +	C/T	29	44085769	66.2745	29.4118	4.31373	80.9804	19.0196
Capn4751-rs17872050 *+	C/T	29	44087629	23.2	71.1	5.7	58.7	41.3
29-44087931-A-G	A/G	29	44087931	100			100
29-44089184-A-G-rs483248035	A/G	29	44089184	100			100
29-44089872-A-C	A/C	29	44089872	100			100
29-44089934-G-A-rs382933099	G/A	29	44089934	99.4975	0.376884	0.125628	99.6859	0.31407
29-44094383-A-C-rs211221854	C/A	29	44094383	99.8747		0.125313	99.8747	0.125313
29-44097612-G-A-rs136612179 +	G/A	29	44097612	85.5696	13.6709	0.759494	92.4051	7.59494
29-44100024-C-T-rs133478041	C/T	29	44100024	99.3703	0.629723		99.6851	0.629723
7-98485273-T-C-rs137601357 +	T/C	7	98485273	56.9721	36.3878	6.64011	75.166	24.834
ARS-BFGL-NGS-43901-A-C +	C/A	7	98498047	80.1508	18.8442	1.00503	89.5729	10.4271
7-98533663-C-T-rs433558933	C/T	7	98533663	88.0711	11.5482	0.380711	93.8452	6.15482
Cast1-rs110955059 *+	C/G	7	98533961	62.9	36.3	0.8	81.1	18.9
7-98535683-A-G-rs210072660 +	A/G	7	98535683	71.2401	26.3852	2.37467	84.4327	15.5673
7-98535716-G-A-rs384020496	G/A	7	98535716	91.7617	7.85805	0.380228	95.6907	4.30925
7-98541482-T-C	T/C	7	98541482	99.2	0.8		99.6	0.4
7-98542988-T-C-rs207596630 +	T/C	7	98542988	73.1915	23.6879	3.12057	85.0355	14.9645
7-98544377-A-T-rs1115778562	A/T	7	98544377	100			100
7-98544384-G-A-rs715323791	G/A	7	98544384	91.1728	8.57503	0.252207	95.4603	4.53972
7-98544903-A-C	A/C	7	98544903	100			100
7-98552538-C-A-rs384484749	C/A	7	98552538	92.3367	7.41206	0.251256	96.0427	3.95729
BovineHD0700028773-C-T +	T/C	7	98554459	58.7995	37.1078	4.09277	77.3533	22.6467
7-98560787-A-G-rs110712559 +	A/G	7	98560787	67.2611	30.0637	2.67516	82.293	17.707
7-98563500-A-C	A/C	7	98563500	100			100
7-98565035-A-C	A/C	7	98565035	100			100
7-98565084-A-C-rs434203856	C/A	7	98565084	96.7543	3.09119	0.15456	98.2998	1.70015
ARS-USMARC-116-C-T +x	T/C	7	98566391	64.9057	29.5597	5.53459	79.6855	20.3145
7-98566391-T-C-rs109354718 x	T/C	7	98566391	72.6048	27.2455		86.2275	13.6228
7-98566736-G-C-rs110914810	G/C	7	98566736	91.2879	8.33333	0.378788	95.4545	4.54545
7-98566778-T-G	T/G	7	98566778	100			100
7-98571898-D-I-rs730723459 x	--/AC	7	98571897	70.9581	26.9461	0.299401	84.4311	13.7725
7-98571927-C-T-rs380996268 x	C/T	7	98571927	94.6108	3.59281		96.4072	1.79641
7-98573255-A-G-rs437031693	A/G	7	98573255	100			100
7-98578261-A-C	A/C	7	98578261	100			100
7-98578447-D-I-rs382751934 x	--/GC	7	98578447	53.2934	36.8263	9.88024	71.7066	28.2934
7-98578997-D-I-rs523462296 x	-/G	7	98578997	92.515		6.13772	92.515	6.13772
7-98579019-C-T-rs384162445 x	C/T	7	98579019	92.515	5.83832	0.299401	95.4341	3.21856
7-98579032-G-T-rs378828670 x	G/T	7	98579032	92.515	5.83832	0.299401	95.4341	3.21856
7-98579068-C-T x	C/T	7	98579068	98.3533		0.299401	98.3533	0.299401
7-98579083-I-D-rs380139611 x	TTC/---	7	98579083	92.8144		5.83832	92.8144	5.83832
Cast5-rs109221039 *+x	C/T	7	98579663	73.1	18.3	8.7	82.2	17.8
7-98579691-T-C-rs210861835 x	T/C	7	98579691	61.976	29.3413	8.68263	76.6467	23.3533
7-98579720-A-G-rs110747591 x	A/G	7	98579720	81.7365	18.2635		90.8683	9.13174
7-98579733-T-A- rs384811952 x	T/A	7	98579733	86.3772	13.6228		93.1886	6.81138
7-98581038-A-G-rs110927869 +x	A/G	7	98581038	54.6735	37.388	7.93854	73.3675	26.6325
