# Supplementary material for: Association of μ-Calpain and Calpastatin Polymorphisms with Meat Tenderness in a Brahman–Angus Population
Source: Front Genet. 2018 Feb 22;9:56. doi: 10.3389/fgene.2018.00056 (PMC5827160; doi:10.3389/fgene.2018.00056)
Supplement: Supplementary file 2 [file Table_2.XLSX]

## Sheet: Sheet1
Supplementary Table 2. List of putative functional SNPs identified by the bioinformatic approach and polymorphic markers in an Angus-Brahman crossbred population.* markers identified as segregating or not in the present population.
Polymorphism name	Polymorphism	Location	Putative function	Polymorphic *
rs442418703	A/G	7:98566515		yes
rs458702955	A/G	7:98566593	RNAm folding and ΔG, PI or protein structure	no
rs438274000	A/C	7:98566712	RNAm folding and ΔG, PI or protein structure	no
rs445521414	A/C	7:98566733	RNAm folding and ΔG, PI or protein structure	no
rs381812671	A/G	7:98566898		yes
rs458905300	G/T	7:98566927	TFBS	no
rs447952909	A/C	7:98566934	TFBS	no
rs447999053	A/C	7:98569082	TFBS	no
rs435362633	A/T	7:98569870	TFBS	no
rs468664557	G/T	7:98569873	TFBS	no
rs109501543	C/T	7:98569938		yes
rs110178633	C/T	7:98570125		yes
rs110521746	A/G	7:98570174		yes
rs210109319	C/T	7:98570197		yes
rs110197663	C/T	7:98570203		yes
rs445029114	A/T	7:98571599		yes
rs440430419	G/T	7:98571761	PI or protein structure	no
rs460454837	A/C	7:98571770	PI or protein structure	no
rs449187798	A/G	7:98571790	PI or protein structure	no
rs465539101	A/C	7:98571842	PI or protein structure	no
rs730723459	--/AC	7:98571898		yes
rs476672008	G/T	7:98573017	TFBS	no
rs438784134	A/C	7:98573020	TFBS	no
rs459284131	G/T	7:98573025	TFBS	no
rs436750290	C/T	7:98573127		yes
rs109558418	A/G	7:98573172		yes
rs448317307	A/T	7:98573230	PI or protein structure	no
rs437031693	A/G	7:98573255	PI or protein structure	no
rs135279064	C/T	7:98574139		yes
rs459974988	A/G	7:98574245		yes
rs382948764	G/T	7:98574308	TFBS	no
rs799494905	C/G	7:98574362	TFBS	no
rs386047199	A/G	7:98574388		yes
rs380545498	C/G	7:98574420		yes
rs383272726	C/T	7:98574496		yes
rs384793063	A/G	7:98574498		yes
rs380262798	A/G	7:98574558		yes
rs109490926	C/T	7:98574613		yes
rs208355959	C/T	7:98578236		yes
rs447131448	C/G	7:98578255	PI or protein structure	no
rs469072883	A/C	7:98578277	PI or protein structure	no
rs451404635	A/T	7:98578290	PI or protein structure	no
rs440025849	A/T	7:98578296	TFBS and PI or protein structure	no
rs209135462	C/T	7:98578359		yes
rs382751934	--/GC	7:98578447		yes
rs378860396	G/T	7:98578541		yes
rs382428067	C/T	7:98578552		yes
rs523462296	-/C	7:98578997		yes
rs384162445	C/T	7:98579019		yes
rs378828670	C/G	7:98579032		yes
rs380139611	---/TTC	7:98579083		yes
rs470103843	A/C	7:98579263	RNAm folding and ΔG	no
rs465826450	G/T	7:98579274	RNAm folding and ΔG	no
rs451748526	A/G	7:98579290	RNAm folding and ΔG	no
rs378078440	C/G	7:98579295	RNAm folding and ΔG	no
rs382321995	-/G	7:98566501		yes
rs435601961	A/C	7:98566593	TFBS	no
rs380996268	A/G	7:98571927		yes
rs383252551	C/T	7:98574590		yes
